# Supplementary material for: Analysis and Comparison of Vector Space and Metric Space Representations in QSAR Modeling
Source: Molecules. 2019 Apr 30;24(9):1698. doi: 10.3390/molecules24091698 (PMC6539555; doi:10.3390/molecules24091698)
Supplement: Supplementary file 1 [file molecules-24-01698-s001.zip]

Archive with 4 entries (4 files):
- Additional file 1/Figure S1.png
- Additional file 1/Table S1 List of RDkit 2D and 3D descriptors.xlsx
- Additional file 1/Table S2 5-fold cross-validation results.xlsx
- Additional file 1/Table S3 External validation results.xlsx
