# Supplementary material for: Analysis and Comparison of Vector Space and Metric Space Representations in QSAR Modeling
Source: Molecules. 2019 Apr 30;24(9):1698. doi: 10.3390/molecules24091698 (PMC6539555; doi:10.3390/molecules24091698)
Supplement: Supplementary file 1 [file molecules-24-01698-s001.zip › Additional file 1/Table S1 List of RDkit 2D and 3D descriptors.xlsx]

## Sheet: RDkit 2D and 3D descriptors
List of Available 2D Descriptors	List of Available 3D Descriptors	Reference Document	https://www.rdkit.org/docs/GettingStartedInPython.html#list-of-available-descriptors
Descriptor/Descriptor Family	Plane of best fit (PBF)
Gasteiger/Marsili Partial Charges	PMI1, PMI2, PMI3
BalabanJ	NPR1, NPR2
BertzCT	Radius of gyration
Ipc	Inertial shape factor
HallKierAlpha	Eccentricity
Kappa1 - Kappa3	Asphericity
Chi0, Chi1	Spherocity Index
Chi0n - Chi4n	Autocorr3D
Chi0v - Chi4v	RDF
MolLogP	MORSE
MolMR	WHIM
MolWt	GETAWAY
ExactMolWt
HeavyAtomCount
HeavyAtomMolWt
NHOHCount
NOCount
NumHAcceptors
NumHDonors
NumHeteroatoms
NumRotatableBonds
NumValenceElectrons
NumAmideBonds
Num{Aromatic,Saturated,Aliphatic}Rings
Num{Aromatic,Saturated,Aliphatic}{Hetero,Carbo}cycles
RingCount
FractionCSP3
NumSpiroAtoms
NumBridgeheadAtoms
TPSA
LabuteASA
PEOE_VSA1 - PEOE_VSA14
SMR_VSA1 - SMR_VSA10
SlogP_VSA1 - SlogP_VSA12
EState_VSA1 - EState_VSA11
VSA_EState1 - VSA_EState10
MQNs
Topliss fragments
Autocorr2D
