# Supplementary material for: Analysis and Comparison of Vector Space and Metric Space Representations in QSAR Modeling
Source: Molecules. 2019 Apr 30;24(9):1698. doi: 10.3390/molecules24091698 (PMC6539555; doi:10.3390/molecules24091698)
Supplement: Supplementary file 1 [file molecules-24-01698-s001.zip › Additional file 1/Table S2 5-fold cross-validation results.xlsx]

## Sheet: QSAR Modeling Methods
Method 1	PCA on metric space
Method 2	Vector space with FS
Method 3	Vector space with DR(PCA)

## Sheet: Method 1
Uniprot ID.	Target Protein Name	Number of Observations (Training Set)	5 fold Cross Validation
			Average of Sequentially Added PC Estimation Models Scores
			Optimized Number of PC (OPC)						Highest PVE (RMSE)
			NAMS	ECFP6	RDkit	AtomPair	MACCS	Pubchem	NAMS	ECFP6	RDkit	AtomPair	MACCS	Pubchem
P35367	Histamine H1 receptor (HRH1)	917	92	72	69	82	57	171	0.76 (0.16)	0.75 (0.16)	0.71 (0.17)	0.75 (0.16)	0.72 (0.17)	0.72 (0.17)
Q99720	Sigma non-opioid intracellular receptor 1 (Sigma1R)	170	28	35	38	14	46	66	0.50 (0.15)	0.43 (0.16)	0.40 (0.16)	0.48 (0.15)	0.51 (0.15)	0.47 (0.16)
Q12809	Potassium voltage-gated channel subfamily H member 2 (HERG)	1111	70	199	141	134	97	92	0.57 (0.14)	0.55 (0.15)	0.48 (0.16)	0.55 (0.15)	0.51 (0.15)	0.50 (0.15)
P35462	D(3) dopamine receptor (DRD3)	2177	162	136	122	98	234	171	0.64 (0.19)	0.63 (0.19)	0.59 (0.20)	0.63 (0.19)	0.54 (0.21)	0.57 (0.20)
P28223	5-hydroxytryptamine receptor 2A (HTR2A)	1566	112	137	116	75	87	101	0.63 (0.19)	0.63 (0.19)	0.59 (0.20)	0.62 (0.19)	0.59 (0.20)	0.59 (0.20)

## Sheet: Method 2
Uniprot ID.	Target Protein Name	Number of Observations (Training Set)	5 fold Cross Validation
			Average of Sequentially Added Features Estimation Models Scores
			RandomForest Based Selected Number of Features (SF)						Highest PVE (RMSE)
			RDkit Descriptors	ECFP6	RDkit	AtomPair	MACCS	Pubchem	RDkit Descriptors	ECFP6	RDkit	AtomPair	MACCS	Pubchem
P35367	Histamine H1 receptor (HRH1)	917	363	304	188	358	73	151	0.76 (0.16)	0.77 (0.15)	0.73 (0.17)	0.78 (0.15)	0.72 (0.17)	0.74 (0.16)
Q99720	Sigma non-opioid intracellular receptor 1 (Sigma1R)	170	177	135	63	79	30	165	0.60 (0.13)	0.64 (0.13)	0.56 (0.14)	0.60 (0.13)	0.56 (0.14)	0.52 (0.15)
Q12809	Potassium voltage-gated channel subfamily H member 2 (HERG)	1111	272	238	68	210	54	208	0.57 (0.14)	0.60 (0.14)	0.52 (0.15)	0.58 (0.14)	0.53 (0.15)	0.53 (0.15)
P35462	D(3) dopamine receptor (DRD3)	2177	306	471	366	444	71	193	0.57 (0.20)	0.66 (0.18)	0.64 (0.18)	0.65 (0.18)	0.55 (0.21)	0.57 (0.20)
P28223	5-hydroxytryptamine receptor 2A (HTR2A)	1566	279	354	359	214	87	200	0.58 (0.20)	0.65 (0.18)	0.64 (0.19)	0.66 (0.18)	0.60 (0.20)	0.61 (0.19)

## Sheet: Method 3
Uniprot ID.	Target Protein Name	Number of Observations (Training Set)	5 fold Cross Validation
			Average of Sequentially Added PC Estimation Models Scores
			Optimized Number of PC (OPC)						Highest PVE (RMSE)
			RDkit Descriptors	ECFP6	RDkit	AtomPair	MACCS	Pubchem	RDkit Descriptors	ECFP6	RDkit	AtomPair	MACCS	Pubchem
P35367	Histamine H1 receptor (HRH1)	917	47	76	42	56	35	66	0.72 (0.17)	0.75 (0.16)	0.71 (0.17)	0.76 (0.16)	0.71 (0.17)	0.72 (0.17)
Q99720	Sigma non-opioid intracellular receptor 1 (Sigma1R)	170	13	24	21	21	30	48	0.50 (0.15)	0.45 (0.16)	0.44 (0.16)	0.45 (0.16)	0.53 (0.15)	0.44 (0.16)
Q12809	Potassium voltage-gated channel subfamily H member 2 (HERG)	1111	35	141	170	49	24	99	0.50 (0.16)	0.55 (0.15)	0.49 (0.16)	0.54 (0.15)	0.50 (0.15)	0.51 (0.15)
P35462	D(3) dopamine receptor (DRD3)	2177	67	134	94	84	72	119	0.50 (0.22)	0.64 (0.19)	0.60 (0.19)	0.62 (0.19)	0.54 (0.21)	0.58 (0.20)
P28223	5-hydroxytryptamine receptor 2A (HTR2A)	1566	84	90	85	65	41	63	0.54 (0.21)	0.63 (0.19)	0.60 (0.20)	0.63 (0.19)	0.59 (0.20)	0.60 (0.20)
