# Supplementary material for: Analysis and Comparison of Vector Space and Metric Space Representations in QSAR Modeling
Source: Molecules. 2019 Apr 30;24(9):1698. doi: 10.3390/molecules24091698 (PMC6539555; doi:10.3390/molecules24091698)
Supplement: Supplementary file 1 [file molecules-24-01698-s001.zip › Additional file 1/Table S3 External validation results.xlsx]

## Sheet: PVE (IVS)
				PCA on Metric Space						Vector Space with FS						Vector Space with DR(PCA)																								Typical PCA on descriptors/Fingerprints matrix - QSAR
Uniprot ID.	Target Protein Name	Number of Observations		External Validation (IVS)						External Validation (IVS)						External Validation (IVS)
				OPC-Model						SF-Model						OPC-Model
				PVE						PVE						PVE
		Training Set	IVS	NAMS	ECFP6	RDkit	AtomPair	MACCS	Pubchem	Rdkit Descriptors	ECFP6	RDkit	AtomPair	MACCS	Pubchem	Rdkit Descriptors	ECFP6	RDkit	AtomPair	MACCS	Pubchem
P35367	Histamine H1 receptor (HRH1)	917	305	0.81	0.73	0.74	0.81	0.73	0.74	0.74	0.74	0.74 )	0.8	0.75	0.75	0.69	0.73	0.72	0.8	0.72	0.74
Q99720	Sigma non-opioid intracellular receptor 1 (Sigma1R)	170	56	0.68	0.63	0.53	0.56	0.56	0.56	0.69	0.63	0.6	0.68	0.68	0.66	0.71	0.64	0.57	0.62	0.64	0.62
Q12809	Potassium voltage-gated channel subfamily H member 2 (HERG)	1111	370	0.57	0.55	0.45	0.58	0.56	0.5	0.59	0.57	0.47	0.58	0.54	0.53	0.49	0.56	0.46	0.58	0.49	0.52
P35462	D(3) dopamine receptor (DRD3)	2177	725	0.66	0.68	0.6	0.65	0.6	0.62	0.61	0.67	0.65	0.67	0.59	0.59	0.51	0.67	0.61	0.66	0.6	0.61
P28223	5-hydroxytryptamine receptor 2A	1566	522	0.62	0.65	0.57	0.6	0.59	0.57	0.57	0.64	0.61	0.6	0.61	0.6	0.55	0.65	0.57	0.61	0.59	0.59

## Sheet: RMSE (IVS)
				PCA on Metric Space						Vector Space with FS						Vector Space with DR(PCA)																								Typical PCA on descriptors/Fingerprints matrix - QSAR
Uniprot ID.	Target Protein Name	Number of Observations		External Validation (IVS)						External Validation (IVS)						External Validation (IVS)
				OPC-Model						SF-Model						OPC-Model
				RMSE						RMSE						RMSE
		Training Set	IVS	NAMS	ECFP6	RDkit	AtomPair	MACCS	Pubchem	Rdkit Descriptors	ECFP6	RDkit	AtomPair	MACCS	Pubchem	Rdkit Descriptors	ECFP6	RDkit	AtomPair	MACCS	Pubchem
P35367	Histamine H1 receptor (HRH1)	917	305	0.14	0.16	0.16	0.14	0.16	0.16	0.16	0.16	0.16	0.14	0.15	0.16	0.17	0.16	0.17	0.14	0.16	0.16
Q99720	Sigma non-opioid intracellular receptor 1 (Sigma1R)	170	56	0.13	0.14	0.16	0.15	0.15	0.15	0.13	0.14	0.14	0.13	0.13	0.13	0.12	0.14	0.15	0.14	0.14	0.14
Q12809	Potassium voltage-gated channel subfamily H member 2 (HERG)	1111	370	0.14	0.15	0.16	0.14	0.14	0.15	0.14	0.14	0.16	0.14	0.15	0.15	0.16	0.14	0.16	0.14	0.16	0.15
P35462	D(3) dopamine receptor (DRD3)	2177	725	0.18	0.18	0.2	0.19	0.2	0.19	0.19	0.18	0.18	0.18	0.2	0.2	0.22	0.19	0.2	0.18	0.2	0.19
P28223	5-hydroxytryptamine receptor 2A	1566	522	0.2	0.19	0.21	0.2	0.21	0.21	0.21	0.19	0.2	0.2	0.2	0.2	0.21	0.2	0.21	0.2	0.2	0.2
